# Supplementary material for: Semaglutide reduces murine blood pressure through the vascular smooth muscle GLP-1 receptor
Source: JCI Insight. 2026 Mar 3;11(8):e201148. doi: 10.1172/jci.insight.201148 (PMC13135390; doi:10.1172/jci.insight.201148)
Supplement: Supporting data values [file jciinsight-11-201148-s164.xlsx]

## Sheet: 1G
Glp1rVSM+/+	Glp1rVSM-/-
0.0578	0.0063
0.0785	0.007
0.0739	0.0036
0.0891	0.005
0.0743	0.0074
0.0916
0.065
0.0583
0.0697
0.0788
0.086
0.0823
0.0803

## Sheet: 1H
Glp1rVSM+/+	Glp1rVSM-/-
0.9182	0.0616
1.5217	0.0115
0.5708	0.0457
0.9798	0.0341
0.6112	0.0082
0.2066	0.0116
0.3998
0.4652
0.7273
0.6661
0.8242
0.4475
0.3575
0.0903

## Sheet: 1I
Glp1rVSM+/+	Glp1rVSM-/-
1.05954	1.33797
1.40121	1.71423
1.74042	0.848063
1.52852	0.559357
0.84306	0.660462
1.02149	0.603796
0.701027
1.11882
0.808339
0.786089
0.816084
0.787789
0.873351
0.853357

## Sheet: 1J
Glp1rVSM+/+	Glp1rVSM-/-
0.0133	0.003
0.0069	0.0055
0.0113	0.0148
0.0091	0.0023
0.013	0.0164
0.0039	0.0085
0.0093
0.0054
0.0049
0.0034
0.0101

## Sheet: 1K
Glp1rVSM+/+	Glp1rVSM-/-
0.0088	0.0104
0.0015	0.1394
0.3614	0.0257
0.0136	0.2689
0.0116	0.0048
0.0048
0.1438
0.052
0.0066
0.0079
0.0645
0.485

## Sheet: 1L
Glp1rVSM+/+	Glp1rVSM-/-
0.1395	0.0035
0.0026	0.039
0.0045	0.0021
0.029
0.002
0.0041
0.0013
0.1934
0.0018
0.0029

## Sheet: 1N
Glp1rVSM+/+	Glp1rVSM+/+	Glp1rVSM-/-	Glp1rVSM-/-
Veh	Sema	Veh	Sema
3.66667	2.6	3.53333	2.26667
3.425	2.23333	3.5	2.05
	2.33333	3.46667	1.9
3.85	2.2		2.33333
3.95	2.535
3.71667	2.85

## Sheet: 1O
Glp1rVSM+/+	Glp1rVSM-/-
27.9	24.2
27.3	31.8
31	31.9
30.8	29.9
28.3	30.4
28.3	23
26.3	29.7
28.3	28.9
30	32
30.4	30
30.3	34.47
35.63	29.26
34.51	31.66
32.21	33.92
32.48	34.34
34.6	32.33
37.31	32.19
38.48	33.24
35.52
35.5
36.23
41.85
40

## Sheet: 1P
Time (Minutes)	Glp1rVSM+/+ Veh																														Glp1rVSM+/+ Sema
-120	10.8	10.2	9.6	9.7	12	11.8																									10.9	10.6	11.7	8.8	9.7
0	11.2	11.2	9.8	11.7	11.6	10.8		11.1	10.4	10.3	9.8	10.9		7	9.3	8	8.1	7.8	9.3	10.8		10.2	6.9	9.6	9.7	7.5	9.5				9.7	7.4	7.8	6.4	7.1		6.8	7.3	7.4	8.2	6	6.9		4.8	5.7	6	5.9	6.1	6
15	18.9	18.8	18.4	16.9	15.4	14.5		18.3	19.7	19.5	19	16.7																			8.7	8.9	10.6	9.4	10.7		12.3	7.4	11.3	12.1	11.7	9.5
30	19.9	13.4	11.9	17.3	14.4	16.1		16.4	13.7	21.6	15.9	13.6		15.1	14	16.8	19.4	12.1	17.5	15.5		15.6	14.4	12.8	13.6	16.2	15.7				7.3	9	7.5	9.9	7.7		7.9	7	7.9	8.8	8.7	7.9		5.2	8.1	8.7	5.7	7.1	7.9
60	11.5	9.7	10.9	11.9	9.8	13.4		14.4	17	15.9	12.8	14.4		13	10.8	10.5	12.6	9.6	12.6	11.6		11.2	9.6	10.3	11.7	10.4	12.5				5.3	7.3	5.6	5.6	6.5		6.5	6.6	7.3	8.7	6.5	7.4		5.8	5.8	7	5.1	6.5	7.9
90	11.4	9.2	11.7	13.3	9.9	11.7		12	12	13.3	14.5	13.6		10.8	11	9.9	9.9	9.4	11.1	11.4		10.9	8.4	10.8	10.8	9.7	10.9				5.1	6.6	5.8	6.3	6.4		5.5	6.4	7.4	6.1	5.5	5.5		5.3	5.7	6.5	5.4	6	6.4
120	9.3	10.3	7.6	8.9	7.3	9		10.4	9.95	8.8	11.9	14.5		9.3	10.7	8.9	9.3	8.8	9.6	10.2		9.9	7.7	9.4	9.9	9.3	9.8				4.5	7.8	6.1	5	5.6		5.7	5.8	5.4	7.2	5.2	6.6		4.2	4.9	5.2	4.9	4.9	5.7

## Sheet: 1Q
Glp1rVSM+/+	Glp1rVSM+/+	Glp1rVSM-/-	Glp1rVSM-/-
Veh	Sema	Veh	Sema
1641.75	747	1360.5	1031.25
1389	925.5	1447.5	1037.25
1409.25	819.75	1389.75	714
1620	843.75	1398.75	795
1342.5	858	1265.25	993.75
1548.75	858.75	1225.5	846
1674.75	800.25	1349.25	883.5
1701	924.75	1713	894
1863.75	993	1581.75	840.5
1713.75	854.25	1797	790.5
1695.75	858	1818.5	781.5
1547.5	741	1680	819
1458	808	1551	846.5
1498.5	890	1473.5	828.5
1629	702	1926.5	890
1297	807	1641.5	948.5
1648.5	879.5	1706
1574	888	2251.5
1591.5	779.5
1304	748.5
1374	870
1480	786
1465	828.5
1559.5

[truncated: 71 more sheets: 2A, 2B, 2C, 2D, 2E, 2F, 2G, 2H, 2I, 2J, 2K, 2L, 2M, 2N, 2O, 2P, 2Q, 2R, 2S, 2T …]
